# Supplementary material for: Neutrophil-Camouflaged Stealth Liposomes for Photothermal-Induced Tumor Immunotherapy Through Intratumoral Bacterial Activation
Source: Pharmaceutics. 2025 May 5;17(5):614. doi: 10.3390/pharmaceutics17050614 (PMC12115177; doi:10.3390/pharmaceutics17050614)
Supplement: Supplementary file 1 [file pharmaceutics-17-00614-s001.zip]

Archive with 1 entries (1 files):
- Supplement materias.pdf
